# Supplementary material for: A narrow T cell receptor repertoire instructs thymic differentiation of MHC class Ib–restricted CD8+ regulatory T cells
Source: J Clin Invest. 2024 Jan 2;134(1):e170512. doi: 10.1172/JCI170512 (PMC10760956; doi:10.1172/JCI170512)
Supplement: Supporting data values [file jci-134-170512-s132.xlsx]

## Sheet: Figure 1
1D
Within CD44+Ly49+
Va3.2Vb5 positive in Ly49	Spleen				LN
	WT	D227K	Qa1 KO		WT	D227K	Qa1 KO
	1.31	0.41	0.51		1.85	0.57	0.76
	1.52	0.32	0.51		1.26	0.19	0.57
	1.52	0.4	0.72		0.93	0.19	0.35
Va3.2Vb5 negative in Ly49+	Spleen				LN
	WT	DK	Qa1KO		WT	DK	Qa1KO
	97	99.1	99.1		97.2	93.2	100
	98.4	99.2	98.9		97.3	100	95.3
	98.6	99.2	99.2		96.6	97.4	96.6
1G
Active Caspase3+PD1+ in Tg TCR+ cells		OT1	FL9.2
	Thymus	1.12	20.4
		0.89	14.3
		1.67	28.2
1H
Ki67+CD44+(%)		OT1	FL9.2
	Spleen	2.71	22.8
		2.07	23.1
		2.9	38.9
	Liver	7.1	55.2
		13.5	64.1
		9.24	67.9

## Sheet: Figure 2
2A			2B
Thymus			Spleen
% Helios in Tg TCR			% Helios in Tg			% Ly49 in Tg
OT1	FL9		OT1	FL9		OT1	FL9
10	80		0.02	25.1		0.077	30
13	78		0.031	22.4		0.02	14.7
7	95		0.015	29.1		0.051	32.9
12	70		0.03	27		0.04	20.1
2C			2D			2E			2F
Va32+Vb5+ in TCR
FL92			FL9#(X10^6)			FL9.2			Ki67+
WT	KO		WT	KO		WT	KO		WT	Qa-1 KO
73.9	1.95052		5.66963	1.39386		27.6	17.7		29.2	9.85
61.0389	2.24971		4.47461	0.735879		31.7	19.9		16.1	11
45.2725	1.13		4.34568	1.43218		34.1	19		22.6	10.2
63.3366	1.36125
2G
Host	WT			D227K			Qa-1
Donor	WT FL92	QKO FL92		WT FL92	QKO FL92		WT FL92	QKO FL92
	13958.8	1137.14		1961.45	960.233		1480.13	1385.86
	9186.21	125.693		1661.72	941.287		2389.63	766.318
	3235.33	123.393		1530.63	681.937		1510.29	413.763
2H	% of >3 division
Host	WT	Qa1 KO	D227K KI
	47.2	28.4	13.5
	43.9	20.2	14.4
	47.2	37	14.1

## Sheet: Figure 3
3A
FL9.2
CD69 %	none	WT	DK	KbDb KO	ERAAP KO	WT+FL9 peptide
	3.04	10.1	3.22	17.9	24.5	26.6
	2.71	11.2	3.49	21.2	24.1	27.2
	2.65	11.6	3.26	19.7		26.9
3D
host	WT		D227K
treatment	iso Ab	a-Va3.2 Ab	iso Ab	a-Va3.2 Ab
Ova Tet+(%)	3.47	15.2	3.04	1.29
	4.84	10.4	4.1	3.12
	3.14	7.4	2.61	4.32
	5.15	7.55	8.28
	5.85	4.28

## Sheet: Figure 4
4C	peptide conc (mg/ml)	0	0	1	1	3	3	10	10
	OT1	3.33	3.51	3.54	4.02	2.49	3.57	3.42	2.43
	FL9	3.18	4.12	13.1	11.3	13.8	13.7	17.6	16.8
	FL9.02	2.71	3.65	5.73	7.36	16.5	15.9	17	18.5
	FL9.25	3	3.22	11.6	9.88	12.9	11.5	15	16
	FL9.65	5.07	3.16	4.46	4.77	5.14	3.52	5.5	4.52
	FL9.68	3.36	4.13	24.7	24.3	29.2	26.1	26.6	27.9
	MTb	2.04	3.47	4.91	5.02	9.46	8.17	9.69	11.8
4E	Tet+ CD4 cells			CD44+PD1+tet- CD4 cells
Spleen	no immunization	FL9-68	Spleen	no immunization	FL9-68
	5.11	1.98		16.2	17
	3.31	0.79		22.3	26.1
	2.32	0.4		13.3	19.5
	5.21	3.62		10.4	19.8
	4.25			12.5
dLN	no immunization	FL9-68	dLN	no immunization	FL9-68
	1.47	0.4		8.13	8.57
	1.2	1.35		7.42	15.4
	1.75	0.73		14.7	11.9
	2.15			8.12

## Sheet: Fig 5A
Nothing to report

## Sheet: Fig 5B
Nothing to report

## Sheet: Fig 5C
5C
Tfh (X10^3)			GC B (X10^3)			Plasma Cell (X10^3)
Naïve	PBS/IFA	FL9-68/IFA	Naïve	PBS/IFA	FL9-68/IFA	Naïve	PBS/IFA	FL9-68/IFA
2.064	148	25.48	0.9675	811.04	59.78	130	1590	700
3.4228	154.504	60.48	0.8756	572.88	243.81	150	9940	580
0.2201	83	29.04	0.5396	122.01	117.04	14	2680	870
	39.6	64.64		49.875	140.16		1950	3200
	114.26	16.359		29.337	92.568		1440	940
	62	8.642		48.06	43.806		2870	720
	75.95			218.8			6080

## Sheet: Fig 5D
5D
Group			IFA					OVA/IFA					FL9/IFA					FL9-68/IFA
Dilution
0.0694444	74180	104196	102637	87331	106545	76617	55910	97284			68824	76791	91048			21656	47474	36145	30915	19991
0.0972222	80979	108185	104982	73870	104568	88012	67996	107959			61628	69242	68824			27047	47359	46840	37350	23447
0.152778	70371	92184	106409	62817	102897	78003	67586	91048			52700	58285	60051			35975	43354	42887	44496	33458
0.263889	58285	73133	99067	51734	88031	63951	59931	70229			37561	39902	37703			36655	38883	37914	40668	42168
SPL Only	40979	38712	39601	39676	39676	40979	38712	39601	39676	39676	40979	38712	39601	39676	39676	40979	38712	39601	39676	39676

## Sheet: Fig 5E
Nothing to report

## Sheet: Fig 5F
5F
Survival
Days elapsed	PBS/IFA	FL9-68/IFA	FL9-68/IFA + aLy49	Ova/IFA
10	1
10	1
12	1
15	1
14		1
16		1
25		1
29		1
33		1
10			1
10			1
10			1
12			1
11				1
12				1
12				1
14				1

[truncated: 17 more sheets: Fig 6A, Fig 6B, Fig 6C, Fig 6D, Fig 6E, Fig 6F, Fig 6G, Fig 6H, Suppl Fig. 3, Suppl Fig 4, Suppl Fig 5, Suppl Fig 6, Suppl Fig 7, Suppl Fig 8, Suppl Fig 9, Suppl Fig 11, Suppl Fig 12]
